# Supplementary material for: Association of PXR and CAR Polymorphisms and Antituberculosis Drug-Induced Hepatotoxicity
Source: Sci Rep. 2019 Feb 18;9:2217. doi: 10.1038/s41598-018-38452-z (PMC6379441; doi:10.1038/s41598-018-38452-z)
Supplement: Supplementary file 2 — Table S1 [file 41598_2018_38452_MOESM2_ESM.xlsx]

## Sheet: Sheet1
Association of PXR and CAR Polymorphisms and Antituberculosis Drug-Induced Hepatotoxicity
Yu Wang, Xi Xiang, Wei-Wei Huang, Andrew J Sandford, Shou-Quan Wu, Miao-Miao Zhang, Ming-Gui Wang, Guo Chen, Jian-Qing He
Table S1: Description of the single nucleotide polymorphisms selected for Study.
SNP ID*	Gene position	Chromosome position#	Functional category$	Allele	MAFa	MAFb
PXR
rs7643645	Intron 1	Chr3:121008187	Transcriptional regulation	A/G	0.476	0.469
rs6785049	Intron 5	Chr3:121016423	Transcriptional regulation	G/A	0.493	0.42
rs3732357	Intron 4	Chr3:121013548	Transcriptional regulation	A/G	0.336	0.329
rs3814055	5&rsquo; UTR	Chr3:120982725	Transcriptional regulation	C/T	0.263	0.243
rs2472682	Intron 5	Chr3:121015342	Transcriptional regulation	A/C	0.452	0.409
rs3814057	3' UTR	Chr3:121019944	Transcriptional regulation	A/C	0.409	0.491
rs2472677	Intron 1	Chr3:121001107	No functional information	C/T	0.456	0.382
CAR
rs6686001	Intron 2	Chr1:159472522	Transcriptional regulation	G/T	0.233	0.188
rs2307424	Exon 5	Chr1:159469229	Protein coding Splicing regulation Transcriptional regulation	A/G	0.485	0.478
rs4073054	Intron 8	Chr1:159467111	Transcriptional regulation	A/C	0.108	0.105
rs3003596	Intron 3	Chr1:159470841	Transcriptional regulation	G/A	0.465	0.461
rs7530560	NA	Chr1:159477353	Transcriptional regulation	C/T	0.405	0.419
rs2502805	5&rsquo; near gene	Chr1:159476465	Transcriptional regulation	C/T	0.318	0.348
*According to the dbSNP database
#Based on the HapMap database
$According to the online functional SNP assessment tool (http://compbio.cs.queensu.ca/F-SNP/)
MAF: Minor allele frequency. MAFa obtained from the HapMap database. MAFb calculated by the genotype distribution in this study.
