# Supplementary material for: Association of PXR and CAR Polymorphisms and Antituberculosis Drug-Induced Hepatotoxicity
Source: Sci Rep. 2019 Feb 18;9:2217. doi: 10.1038/s41598-018-38452-z (PMC6379441; doi:10.1038/s41598-018-38452-z)
Supplement: Supplementary file 3 — Table S2 [file 41598_2018_38452_MOESM3_ESM.xlsx]

## Sheet: Sheet1
Association of PXR and CAR Polymorphisms and Antituberculosis Drug-Induced Hepatotoxicity
Yu Wang, Xi Xiang, Wei-Wei Huang, Andrew J Sandford, Shou-Quan Wu, Miao-Miao Zhang, Ming-Gui Wang, Guo Chen, Jian-Qing He
Table S2: SNP-SNP interaction analyzed with MDR
Best models	CVC	TBA	P value*
rs2307424, rs7643645	4/10	0.516	0.694
rs2472682, rs7643645, rs4073054	2/10	0.437	0.999
rs2307424, rs2472677, rs2472682, rs7643645	4/10	0.505	0.822
rs2307424, rs2472677, rs2472682, rs3003596, rs7643645	5/10	0.47	0.986
CAC: Cross Validation Consistency, TBA: Testing Balanced Accuracy.
* P-value based on 1000-fold permutation test.
