# Supplementary material for: Association of PXR and CAR Polymorphisms and Antituberculosis Drug-Induced Hepatotoxicity
Source: Sci Rep. 2019 Feb 18;9:2217. doi: 10.1038/s41598-018-38452-z (PMC6379441; doi:10.1038/s41598-018-38452-z)
Supplement: Supplementary file 4 — Table S3 [file 41598_2018_38452_MOESM4_ESM.xlsx]

## Sheet: Sheet1
Association of PXR and CAR Polymorphisms and Antituberculosis Drug-Induced Hepatotoxicity
Yu Wang, Xi Xiang, Wei-Wei Huang, Andrew J Sandford, Shou-Quan Wu, Miao-Miao Zhang, Ming-Gui Wang, Guo Chen, Jian-Qing He
Table S3: Primer and probe information for the 13 tagSNPs detected by iMLDR.
SNP	primer information			oligo or probe information
	Forward primer sequence	Reverse primer sequence	Product Size	Probe sequence for major allele	Probe sequence for minor allele	stuffer sequence
PXR
rs7643645	GCATCAGCCACCATGCTTAGCT	TTTCTGGGACTGGGGACATTGA	260	TTCCGCGTTCGGACTGATATCCAGCTCTGCTGGGACCTCG	TACGGTTATTCGGGCTCCTGTCCAGCTCTGCTGGGACCTCA	GGCCATTTTTCTTCCCATGTTGTTTTTTTT
rs6785049	CAGCCAGACAGCAGCCACAGT	CCACACTCCCAGGTTCCAGTCT	263	TCTCTCGGGTCAATTCGTCCTTGCCATCCTCCCTCTTCCTCACG	TGTTCGTGGGCCGGATTAGTGCCATCCTCCCTCTTCCTCACA	CCCCCAACTTCTGGATTATGGGTTTTTT
rs3732357	CAGCATCAGCATGCAGATTTTCA	CAAAAGTCACACCCCCAACAGG	245	TTCCGCGTTCGGACTGATATGGAGGGGCAGGACCCCTCG	TACGGTTATTCGGGCTCCTGTGGAGGGGCAGGACCCCTCA	GTGATTCTGTTGCAGGTTCAGGTTTTTTTTTTTTTTT
rs3814055	AAACAGCAAGGCAAGCATCCAC	GGAGACCACGATTGAGCAAACA	309	TCTCTCGGGTCAATTCGTCCTTCACGATTGAGCAAACAGGTAGAAAACAG	TGTTCGTGGGCCGGATTAGTCACGATTGAGCAAACAGGTAGAAAACAA	AACCTGGGATTGCCAAAAAATGTTTTTTTTTTTT
rs2472682	CTGTCCTTGGGTAGGCCACCTT	CAAGTGGGAAGCCCTGGTGTTA	317	TCTCTCGGGTCAATTCGTCCTTCCAAAGATCTCCCAATGTCCACTTG	TGTTCGTGGGCCGGATTAGTCCAAAGATCTCCCAATGTCCACCTT	TATAAGTATTCTTCTCTCCCTGCCCCTTTTTTTTTTTTTT
rs3814057	TAGGAGCAAGGGCACAAACTGC	CCCAGGGCTACATTTCCCAAAA	343	TCTCTCGGGTCAATTCGTCCTTCCAGGGCTACATTTCCCAAAACTAGTACG	TGTTCGTGGGCCGGATTAGTCCAGGGCTACATTTCCCAAAACTAGTGCT	TAGGTGTGGAATGCCTTATATAAAGTATAATTTGTTTTTTTTTTTTTT
rs2472677	TGGATACAAGTCCCTTATGGGATATGTG	ACCACACCCAGCCTAGTTTTCCTTAT	288	TTCCGCGTTCGGACTGATATTTTTTTTGTTTGTGTTTGTTTGTTTTTTAATGAG	TACGGTTATTCGGGCTCCTGTTTTTTTTGTTTGTGTTTGTTTGTTTTTTAATGAA	AAAAAATATGGCACAAAAAAGTTGATAAATTTTTTTTTTTTTTTTT
CAR
rs6686001	TGGGACCAATGCTTTTGCTGAC	CCCACTGCCTGTGAAGCACCTA	263	TCTCTCGGGTCAATTCGTCCTTGTGCCCAAAGGTCCCCATGG	TGTTCGTGGGCCGGATTAGTGTGCCCAAAGGTCCCCACGT	GTGGATAGTATCCAACACATCTCAAGCTTTTTTTTT
rs2307424	TGGAAAGGCTGACGCATGTGAT	CATTGCAGCCTCCAGCTCATCT	253	TCTCTCGGGTCAATTCGTCCTTGGAGGTCACTCACCGGAAGTCG	TGTTCGTGGGCCGGATTAGTGGAGGTCACTCACCGGAAGTCA	GGCAGGTCCTTAGTAAACTTGATGACTTTTTTTTTTT
rs4073054	GCAATTTGGATGCTGAAACGATG	GGATCGGTACGGTGGGACACT	181	TTCCGCGTTCGGACTGATATCAGGGGGAAGGACTAGACCCAAC	TACGGTTATTCGGGCTCCTGTCAGGGGGAAGGACTAGACCCGAA	GATACCTGAATTCCCTAAGGAAAGGACTTTTTTTTTTTTTTT
rs3003596	CACCCAGCCCAATCACATTTTTT	GCTTTTTCCATATCACACGATTCTCA	224	TTCCGCGTTCGGACTGATATGGATCTTGGTCTGAATTCAAGATCTTGTTC	TACGGTTATTCGGGCTCCTGTGGATCTTGGTCTGAATTCAAGATCTTGCTT	TGATCTTGGATCTTTTGCAGAAGTCTTTTTTTTTTTTTTTT
rs7530560	GCTATTGCCATAATGTAGGTGAGAGAAG	AATTCCTCGTCCTCTTTCTTAATCCAG	158	TCTCTCGGGTCAATTCGTCCTTCCCTACATCCTTCCACTATCTTAGCTACG	TGTTCGTGGGCCGGATTAGTCCCTACATCCTTCCACTATCTTAGCTGCA	GCTTAATCTTCTCTCACCTACATTATGGCTTTTTTTTTTTTT
rs2502805	TTGGTGTCTTTGTGACTCTGACAATTC	TGCATGGCACCATCACTGATCT	203	TTCCGCGTTCGGACTGATATGCTAATGGGGGAGACAGACCTTTAGAC	TACGGTTATTCGGGCTCCTGTGCTAATGGGGGAGACAGACCTTTAGAT	AGATATAAAGAAATATGGTCAGATCAGTGATGGTTTTTTTTTTTTTT
